# Supplementary material for: Responses of terrestrial ecosystem productivity and community structure to intra-annual precipitation patterns: A meta-analysis
Source: Front Plant Sci. 2023 Jan 9;13:1088202. doi: 10.3389/fpls.2022.1088202 (PMC9868929; doi:10.3389/fpls.2022.1088202)
Supplement: Supplementary file 3 [file Table_1.xlsx]

## Sheet: Sheet1
State/Country	Site	Latitude	Longitude	a.s.l.	MAT	MAP	Soil texture	Soil pH	SOM content	Total N	Total P	Ecosystem	Studied vegetation	Dominant vegetation	Period	No. of treament	Treament	Other experimental factors involved	No. of replicates	No. of plots	Plot area	References
Jilin Province, China	Changling Horse Breeding Farm	44.67	123.75		6.4℃	471mm	chernozem	8.5–9.5	0.02	0.0015		meadow steppe	Leymus chinensis	Leymus chinensis	2015.05-2018.08	10	ambient precipitation drought:15d 30d 45d 60d ambient precipitation+N drought:15d+N 30d+N 45d+N 60d+N	N addition(N fertilizer was evenly divided into five parts and manually spread on the plots once per month on a rainy day (2 g N·m−2·month−1) from May to September）	4	40	2.5 × 2.5 m2	Meng et al., 2021
Colorado, USA	Central Plains Experimental Range (CPER)	40.82	-104.77		9℃	357mm	Ustollic Haplargids					shortgrass steppe	Bouteloua gracilis all other grasses forbs	Bouteloua gracilis	2016.05-09(120d)	4	ambient treatment matched the rainfall pattern (i.e. timing and size of each rainfall event >2 mm) of 2005 Esize treatment matched the timing of rainfall events in 2005 but each rainfall event was uniform in size (~16 mm) Etiming treatment was watered every 10 days but matched the size and order of rainfall events that fell in 2005 EVEN treatment was watered with the same amount of rain (~16 mm) …	\	5	20	1 x 1m2	Griffin-Nolan et al., 2021
Richmond, NSW, Australia	former pasture grassland	-33.61	150.74	25	17.0 °C	806 mm	alluvial Blackendon Sand	6.4	0.024	0.011 mg g−1	0.0016 mg g−1	former mesic pasture grassland	C4 grasses C3 grasses forbs	Avena spp. Bromus catharticus Digitaria sp. Gamochaeta spp. Modiola caroliniana Ornithopus compressus Oxalis corniculata Sonchus oleraceus Vicia sativa Anagallis arvensis Plantago lanceolata Senecio madagascariensis Axonopus fssifolius Bothriochloa macra Cymbopogon refractus Cynodon dactylon Eragrostis curvula Hypochaeris radicata Lolium perenne Lotus corniculatus Microlaena stipoides Paspalum sp…	2013.06-2015.10	4	uncovered infrastructural control plots Amb: rainfall applied equal to that measured on site in a 24 h period RA: 50% of ambient rainfall RF: 21 days without water, followed by a single application of accumulated rainfall that occurred during that period Amb, RA and RF had 12 replicates, six with root-feeding scarabs added and six with background levels of scarabs	add root-feeding scarabs	12	48	1.9 × 2.5m2	Barnett et al., 2021
Ontario, Canada	Mixedwood Plains ecozone	44.25	-80.35		15.1°C	517.3 mm						peatland ecosystem	Sphagnum moss sedge with Sphagnum carpet ericaceous shrubs		2015.05.15-09.15	3	High-frequency:3×/week Medium-frequency:1×/week Low-frequency:0.5×/week	\	3	27		Radu and Duval, 2018
Inner Mongolia Autonomous Region，China	a typical Gobi Desert ecosystem located in the southeast of the Badain Jaran Desert	39.4	100.12		7.6℃	117mm						gobi Desert ecosystem	R. soongorica	Nitraria sphaerocarpa Salsola passerina Suaeda glauca Artemisia scoparia	2014.06-2014.10	6	R−,I:70% of the naturally occurring rainfall was immediately applied to the plots (within 12 hr of a rainfall event).This treatment reduced the rainfall quantity without altering the timing of the rainfall events. R,I:The plants were exposed to the naturally occurring rainfall regime, and the rainfall quantity and rainfall time were unaltered. R+,I: The plants in this treatment were subject to th…	\	3	18	1 x 1m2	Zhang et al., 2017
Inner Mongolia Autonomous Region，China	Inner Mongolia Grassland Ecosystem Research Station	43.53	116.67	1200	−0.48°C	358 mm	dark chestnut Mollisol( 21% clay, 60% sand and 19% silt )					semiarid steppe	categorizing into four ecological functional groups (FGs): eurytopic xerophyte (Ex), xerophyte (Xe), meso-xerophyte (Mx) and xero-mesophyte (Xm)	Leymus chinensis	2013-2016	4	CK P24:maintaining constant growing-season precipitation of 240 mm，precipitation size was 10.0 mm(range 3.8–21.8 mm)，precipitation intervals 5 days P16:maintaining constant growing-season precipitation of 240 mm，precipitation size was 15.0 mm(range 6.0–26.5 mm)，precipitation intervals 8 days P10:maintaining constant growing-season precipitation of 240 mm，precipitation size was 24.0 mm(range 11.6–…	\	4	16	2 x 2m2	Liu et al., 2017
Inner Mongolia, China	a semiarid temperate steppe in Duolun County	42.03	116.28	1324	2.4°C	373.7mm	Haplic Calcisols	6.84±0.07				semiarid temperate steppe		Stipa krylovii, Agropyron cristatum, Cleistogenes squarrosa, and Artemisia frigida	2013-2016	4	control advanced growing-season precipitation peak (AP, shifting monthly precipitation from July to June and from June to July) delayed growing-season precipitation peak (DP, shifting monthly precipitation from August to September and from September to August) the combination of AP and DP (ADP)	\	6	24	5 x 5m2	Ru et al., 2017
Indiana, USA	Purdue Wildlife Area near West Lafayette	40.06	-86.15		12.5°C	675mm	sandy loam					tallgrass prairie	C3 grasses, C4 grasses, N-fixers, clonal forbs, and other non-clonal forbs	Schizachyrium scoparium and Solidago canadensis	2012-2013	4	combination of N (ambient or added) and rainfall variability (ambient or increased) treatments over the course of the 2012 and 2013 growing seasons (May–October)	N (ambient or added)	3	12	4 × 5.5 m2	Schuster et al., 2016
near West Lafayette, Indiana, USA	Prairie Invasion and Climate Experiment	40.06	-86.15		12.5°C	675mm	sandy loam soil (66% sand, 24% silt, 10% clay)					tallgrass prairie	The two most abundant species of each PFT C3 grasses:Elymus virginicus , Hordeum jubatum C4 grasses:Schizachyrium scoparium, Sorghastrum nutans Clonal forbs:Solidago canadensis, Symphyotrichum pilosum N-fixing forbs:Lotus corniculatus, Desmodium canadense Other forbs:Rudbeckia hirta, Symphyotrichum novae-angeliae	Schiza_x0002_chyrium scoparium Solidago canadensis	2012.5-10 2013.5-10	4	rainfall variability (ambient and added) N addition (control and +5g N m-2 year-1) covering 50% of the plot area，remove 50% of the precipitation applied a volume of water equivalent to the excluded rainfall over the previous 30 days to the treatment plots rainfall events occurred every 30 days (5 times per growing season)	N addition (control and +5 g N m-2 year-1)	3	12	2 × 3 m2	Smith et al., 2016
northeastern Kansas, USA	the Rainfall Manipulation Plots (RaMPs) at the Konza Prairie Biological Station (KPBS)	39.083	-96.58	320	13°C	835 mm	Irwin silty clay loam soils					native tallgrass prairie	forb,grass	Andropogon gerardii A. scoparius, Panicum virgatum, Sorghastrum nutans and Sporobolus asper	1998-2012	3(2)	(1) an ambient treatment (n = 6) that applied rain immediately (within 24 h) after natural rainfall events, replicating the natural precipitation regime and (2) an altered treatment (n = 6) that applied identical amounts of rainfall as ambient plots totaled across the growing season, but lengthened the time between rainfall events by 50%, resulting in fewer but larger events with longer dry inter…	\	6	15	6 × 6 m2	Jones et al., 2016
Kansas, USA	Konza Prairie Biological Station	39.083	-96.58		13°C	835 mm	Irwin silty clay loam soils					native tallgrass prairie	grass forb	A. gerardii, S. nutans and Panicum virgatum Solidago canadensis, Aster ericoides and S. missouriensis	2007-2011	4	Ambient Ambient grazed Altered ungrazed Altered grazed altered rainfall treatments:the dry interval between ambient rainfall events was increased by 50% grazed:all graminoids were clipped to 5 cm (leaving all forbs unclipped) once each month during the 2008 growing season (June–August). Plots were clipped in 2008 only 2009–2011 serving as recovery years.	grazed	6	24	1 x 1m2	Koerner et al., 2014
Coruche, Portugal	Herdade da Machoqueira do Grou	39.14	-8.33		15.9°C	680 mm	Cambisol with 81% sand, 14% silt and 5% clay					savanna-type agro-silvo-pastoral ecosystems	grass forb legumes	Rumex acetosella, Tuberaria guttata, Tolpis barbata, Plantago coronopus, Agrostis pourretii, Vulpia bromoides and V. geniculata	2011.10-2012.06	3	CK 3-weekly watering treatment: with the normal dry period increased three-fold to 21 days the 3-weekly watering treatment received 40 mm of water every three weeks 6-weekly watering treatment: with the normal dry period increased six-fold to 42 days the 6-weekly watering treatment received 80 mm every six weeks All plots received equal water inputs(224mm) until November 17, when the water manipu…	\	4	12	4 x 5m2	Jongen et al., 2013
Coruche, Portugal	Herdade da Machoqueira do Grou	39.14	-8.33		15.9°C	680 mm	Cambisol with 81% sand, 14% silt and 5% clay					savanna-type agro-silvo-pastoral ecosystems	grass forb legumes	Rumex acetosella, Tuberaria guttata, Tolpis barbata and Plantago coronopus, Agrostis pourretii, Briza maxima, Vulpia bromoides and V. geniculata	2010.10-2011.05	2	weekly watering treatment: where natural conditions were simulated 3-weekly watering treatment:with the normal dry period increased three-fold to 21 days To avoid a treatment effect on germination and seedling establishment, all experimental plots were subjected to equal water inputs until the end of November 2010, receiving 148 mm of water. From November 30 onwards, the weekly watering treatment…	\	4	8	4 x 5m2	Jongen et al., 2013
Kansas, USA	Konza Prairie Biological Station	39.083	-96.58		13°C	835 mm						tallgrass prairie		A. gerardii	1998-2008	2	ambient treatment, collected rainfall is immediately applied after each event altered treatment, the same quantity of rainfall is applied in an altered pattern, consisting of a 50% increase in the interval between rainfall events	\	6	24	2 x 2m2	Avolio et al., 2013
Kansas, USA	a Rainfall Manipulation Plots (RaMPs) facility at the Konza Prairie Biological Station (KPBS)	39.08	-96.58		13°C	835mm	Irwin silty clay loam soils					native tallgrass prairie	grass forb A. gerardii S. nutans	Andropogon gerardii, Sorghastrum nutans, Panicum virgatum, and Sporobolus asper Solidago canadensis, Aster ericoides, and S. missouriensis	1998-2001 2003-2007	Phase I: 3 Phase II: 2	Phase I, 1998–2001: All rainfall application amounts were reduced by 10 % from the nominal ambient amount. Ambient: each time a natural rainfall event occurred,the quantity of rain that fell was applied to the plots within 24 h, replicating the naturally occurring rainfall regime in number and sizes of rainfall events, length of dry intervals between events, and total growing season amount. Reduc…	warming treatment: ambient temperatures increased day (0.4–0.6℃) and night (1.0–1.5℃) canopy temperatures during May through August.	During Phase I, 1998–2001: n=3 During Phase II , 2003–2007: n=6	During Phase I: 12 During Phase II: 24	During Phase I: 6 × 6m2 During Phase II: 2 × 2m2	Fay et al., 2011
Manhattan, KS, USA Hays, KS, USA Colorado, USA	Konza Prairie Long-Term Ecological Research site saline experimental range Shortgrass Steppe Long-Term Ecological Research site	39.08 38.88 40.82	-96.58 -99.38 -104.77		13°C 11.9°C 8.6°C	835mm 576mm 321mm	Udic Argiustolls with a soil texture of 8% sand, 60% silt, and 32% clay Typic Argiustolls with a composition of 6% sand, 69% silt, and 25% clay Aridic Argiustolls with a composition of 14% sand, 58% silt, and28% clay					mesic tallgrass prairie mixed grass prairie semiarid steppe	B. gracilis (SGS), A. gerardii (KNZ), and S. nutans (KNZ) B. gracilis at SGS, S. scoparium and B. curtipendula at HYS, and A. gerardii and S. nutans at KNZ	Andropogon gerardii /Sorghastrum nutans Bouteloua curtipendula/Schizachyrium scoparium Bouteloua gracilis	2006.05-09(120d)	3	The 30-year mean quantity of growing season rainfall appropriate for each site was added to each experimental plot and distributed as 12-, 6-, or 4- events. Duration of the dry interval between events was 10-, 20-, or 30-days, respectively	\	5	45	5.1 m2	Heisler-White et al., 2009
northeastern Colorado, USA	Central Plains Experimental Range (CPER) is located within the Shortgrass Steppe Long-Term Ecological Research site	40.82	-104.77		8.6°C	321 mm	Ustollic Haplargids					semi-arid grassland	B. gracilis, other grasses, and forbs (including sub-shrubs)	B. gracilis	2005.5.26-2005.9.11	3	ambient precipitation precipitation events:12 events, 6 events, 4 events Rain events were spaced at 10, 20, or 30 day intervals, respectively	\	5	15	5.1 m2	Heisler-White et al., 2008
